# Supplementary material for: The Combination of Exercise and Konjac Glucomannan More Effectively Prevents Antibiotics-Induced Dysbiosis in Mice Compared with Singular Intervention
Source: Nutrients. 2024 Sep 2;16(17):2942. doi: 10.3390/nu16172942 (PMC11397520; doi:10.3390/nu16172942)
Supplement: Supplementary file 1 [file nutrients-16-02942-s001.zip]

Archive with 1 entries (1 files):
- nutrients-3186231-supplementary.pdf
